# Supplementary material for: IFNAR2 p.F8S Variant Associates with Severe COVID-19 and Adaptive Immune Cell Activation Modulation
Source: Int J Mol Sci. 2026 Jan 19;27(2):992. doi: 10.3390/ijms27020992 (PMC12841681; doi:10.3390/ijms27020992)
Supplement: Supplementary file 1 [file ijms-27-00992-s001.zip]

Archive with 2 entries (2 files):
- Malvestiti et al. [Supplementary Table] y.xlsx
- Malvestiti et al. [Supplementary].pdf
